# Supplementary material for: A Cancer-Specific Anti-Podoplanin Monoclonal Antibody, PMab-117-mG2a Exerts Antitumor Activities in Human Tumor Xenograft Models
Source: Cells. 2024 Nov 6;13(22):1833. doi: 10.3390/cells13221833 (PMC11593084; doi:10.3390/cells13221833)
Supplement: Supplementary file 1 [file cells-13-01833-s001.zip]

Archive with 1 entries (1 files):
- cells-3270758-supplementary.pdf
